# Supplementary material for: Gene Expression Analysis with No Sequence Data: Study on Reeves’s Muntjac (Muntiacus reevesi)
Source: Curr Issues Mol Biol. 2021 Oct 12;43(3):1576–82. doi: 10.3390/cimb43030111 (PMC8929141; doi:10.3390/cimb43030111)
Supplement: Supplementary file 1 [file cimb-43-00111-s001.zip]

Archive with 1 entries (1 files):
- cimb-1404316-supplementary.pdf
